# Supplementary material for: Association between genetic polymorphisms and gestational diabetes mellitus susceptibility in a Chinese population
Source: Front Endocrinol (Lausanne). 2024 Nov 26;15:1397423. doi: 10.3389/fendo.2024.1397423 (PMC11628248; doi:10.3389/fendo.2024.1397423)
Supplement: Supplementary file 4 [file Table1.xlsx]

## Sheet: Sheet1
Supplementary table 1. The associations between rs4402960 and GDM risk.
Subgroups	Genetic Models	Cases (freq)	Controls (freq)	Crude OR (95 % CI）	Crude P	Adjusted OR(95 % CI）	Adjusted P
overall	Codominant model
	GG	291 (0.582)	280 (0.558)	1 (ref)		1 (ref)
	GT	178 (0.356)	198 (0.394)	0.865 (0.667-1.123)	0.2754	0.890 (0.676-1.171)	0.405
	TT	31 (0.620)	24 (0.478)	1.243 (0.712-2.171)	0.4448	1.136 (0.634-2.037)	0.6684
	Aelle model
	G	760 (0.760)	758 (0.755)	1 (ref)		1 (ref)
	T	240 (0.240)	246 (0.245)	0.973 (0.793-1.194)	0.7932	0.968 (0.781-1.201)	0.7697
	Dominant Model
	GG	291 (0.582)	280 (0.558)	1 (ref)		1 (ref)
	TT+GT	209 (0.418)	222 (0.442)	0.906 (0.705-1.163)	0.4386	0.918 (0.705-1.195)	0.5264
	Recessive Model
	GT+GG	469 (0.938)	478 (0.952)	1 (ref)		1 (ref)
	TT	31 (0.062)	24 (0.048)	1.316 (0.761-2.277)	0.3254	1.19 (0.670-2.112)	0.5528
	Overdominant model
	GG+TT	322 (0.644)	304 (0.606)	1 (ref)		1 (ref)
	GT	178 (0.356)	198 (0.394)	0.849 (0.657-1.096)	0.209	0.880 (0.672-1.153)	0.353
age < 30	Codominant model
	GG	109 (0.568)	173 (0.569)	1(ref)		1(ref)
	GT	70 (0.365)	117 (0.385)	0.950 (0.649-1.390)	0.79	0.960 (0.646-1.425)	0.839
	TT	13 (0.068)	14 (0.046)	1.474 (0.668-3.254)	0.337	1.301 (0.574-2.946)	0.528
	Aelle model
	G	288 (0.75)	463 (0.762)	1 (ref)		1 (ref)
	T	96 (0.25)	145 (0.238)	1.064 (0.791-1.432)	0.68	1.041 (0.765-1.416)	0.797
	Dominant Model
	GG	109 (0.568)	173 (0.569)	1(ref)		1(ref)
	TT+GT	83 (0.432)	131 (0.431)	1.006 (0.698-1.448)	0.976	0.999 (0.684-1.459)	0.997
	Recessive Model
	GT+GG	179 (0.932)	290 (0.954)	1 (ref)		1 (ref)
	TT	13 (0.068)	14 (0.046)	1.504 (0.691-3.274)	0.303	1.322 (0.593-2.950)	0.495
	Overdominant model
	GG+TT	122 (0.635)	187 (0.615)	1 (ref)		1 (ref)
	GT	70 (0.365)	117 (0.385)	0.917 (0.631-1.333)	0.65	0.937 (0.636-1.384)	0.741
age ≥ 30	Codominant model
	GG	182 (0.591)	107 (0.540)	1 (ref)		1 (ref)
	GT	108 (0.351)	81 (0.409)	0.740 (0.508-1.079)	0.202	0.827 (0.563-1.215)	0.333
	TT	18 (0.058)	10 (0.051)	1.058 (0.471-2.377)	0.891	0.960 (0.423-2.183)	0.923
	Aelle model
	G	472 (0.766)	295 (0.745)	1 (ref)		1 (ref)
	T	144 (0.234)	101 (0.255)	0.891 (0.665-1.195)	0.441	0.898 (0.665-1.212)	0.481
	Dominant Model
	GG	182 (0.591)	107 (0.540)	1 (ref)		1 (ref)
	TT+GT	126 (0.409)	91 (0.460)	0.814 (0.568-1.167)	0.263	0.843 (0.583-1.220)	0.365
	Recessive Model
	GT+GG	290 (0.942)	188 (0.949)	1 (ref)		1 (ref)
	TT	18 (0.058)	10 (0.051)	1.167 (0.527-2.583)	0.703	1.034 (0.462-2.318)	0.934
	Overdominant model
	GG+TT	200 (0.649)	117 (0.591)	1 (ref)		1 (ref)
	GT	108 (0.351)	81 (0.409)	0.780 (0.540-1.126)	0.185	0.830 (0.569-1.211)	0.334
pre-BMI < 18.5	Codominant model
	GG	35 (0.522)	46 (0.484)	1 (ref)		1 (ref)
	GT	28 (0.418)	45 (0.474)	0.818 (0.429-1.558)	0.541	0.787 (0.405-1.529)	0.48
	TT	4 (0.060)	4 (0.042)	1.314 (0.307-5.625)	0.713	1.519 (0.348-6.629)	0.578
	Aelle model
	G	98 (0.731)	137 (0.721)	1 (ref)		1 (ref)
	T	36 (0.269)	53 (0.279)	0.950 (0.578-1.560)	0.838	0.954 (0.571-1.595)	0.859
	Dominant Model
	GG	35 (0.522)	46 (0.484)	1 (ref)		1 (ref)
	TT+GT	32 (0.478)	49 (0.526)	0.858 (0.459-1.605)	0.632	0.843 (0.444-1.604)	0.604
	Recessive Model
	GT+GG	63 (0.940)	91 (0.958)	1 (ref)		1 (ref)
	TT	4 (0.060)	4 (0.042)	1.444 (0.348-5.992)	0.612	1.697 (0.401-7.174)	0.472
	Overdominant model
	GG+TT	39 (0.582)	50 (0.526)	1 (ref)		1 (ref)
	GT	28 (0.418)	45 (0.474)	0.798 (0.425-1.499)	0.483	0.757 (0.396-1.450)	0.402
18.5 ≤ pre-BMI < 24	Codominant model
	GG	201 (0.598)	205 (0.562)	1 (ref)		1 (ref)
	GT	114 (0.339)	142 (0.389)	0.819 (0.598-1.121)	0.212	0.837 (0.604-1.161)	0.287
	TT	21 (0.063)	18 (0.049)	1.190 (0.616-2.300)	0.605	1.054 (0.530-2.094)	0.882
	Aelle model
	G	516 (0.863)	552 (0.849)	1 (ref)		1 (ref)
	T	156 (0.136)	178 (0.15)	0.938 (0.733-1.199)	0.608	0.922 (0.713-1.192)	0.535
	Dominant Model
	GG	201 (0.598)	205 (0.562)	1 (ref)		1 (ref)
	TT+GT	135 (0.402)	160 (0.438)	0.861 (0.637-1.162)	0.327	0.863 (0.631-1.181)	0.358
	Recessive Model
	GT+GG	315 (0.937)	347 (0.951)	1 (ref)		1 (ref)
	TT	21 (0.063)	18 (0.049)	1.285 (0.672-2.456)	0.448	1.128 (0.574-2.216)	0.727
	Overdominant model
	GG+TT	222 (0.661)	223 (0.611)	1 (ref)		1 (ref)
	GT	114 (0.339)	142 (0.389)	0.806 (0.592-1.098)	0.172	0.834 (0.604-1.150)	0.267
pre-BMI ≥ 24	Codominant model
	GG	55 (0.567)	29 (0.690)	1 (ref)		1 (ref)
	GT	36 (0.371)	11 (0.262)	1.726 (0.767-3.884)	0.187	1.420 (0.607-3.323)	0.419
	TT	6 (0.062)	2 (0.048)	1.582 (0.300-8.339)	0.589	1.351 (0.247-7.400)	0.729
	Aelle model
	G	146 (0.753)	69 (0.821)	1 (ref)		1 (ref)
	T	48 (0.247)	15 (0.179)	1.512 (0.792-2.887)	0.21	1.291 (0.658-2.535)	0.458
	Dominant Model
	GG	73 (0.635)	26 (0.667)	1 (ref)		1 (ref)
	TT+GT	42 (0.365)	13 (0.333)	1.703 (0.791-3.670)	0.174	1.409 (0.630-3.150)	0.404
	Recessive Model
	GT+GG	91 (0.939)	40 (0.952)	1 (ref)		1 (ref)
	TT	6 (0.061)	2 (0.048)	1.319 (0.255-6.818)	0.741	1.198 (0.223-6.430)	0.833
	Overdominant model
	GG+TT	61 (0.629)	31 (0.738)	1 (ref)		1 (ref)
	GT	36 (0.371)	11 (0.262)	1.663 (0.746-3.708)	0.214	1.383 (0.598-3.201)	0.449
