# Supplementary material for: Association between genetic polymorphisms and gestational diabetes mellitus susceptibility in a Chinese population
Source: Front Endocrinol (Lausanne). 2024 Nov 26;15:1397423. doi: 10.3389/fendo.2024.1397423 (PMC11628248; doi:10.3389/fendo.2024.1397423)
Supplement: Supplementary file 5 [file Table2.xlsx]

## Sheet: Sheet1
Supplementary table 2. Association between genotype and blood glucose level, gestational week of labor, and neonatal weight .
Groups	SNP	Genotype	FBG (mmol/L)	1 h-PG (mmol/L)	2 h-PG (mmol/L)	Gestational week of labor	Neonatal weight (g)
overall	rs1111875	TT	4.678±0.607	8.895±1.926	7.780±1.702	39.01±1.735	3212.34±364.865
		TC	4.667±0.437	9.177±1.891	8.041±1.727	38.99±2.053	3170.17±394.044
		CC	4.627±0.494	8.834±1.945	7.702±2.040	38.87±1.758	3178.20±409.611
		F	0.288	2.589	2.758	0.182	1.465
		P	> 0.05	> 0.05	> 0.05	> 0.05	> 0.05
	rs5015480	TT	4.681±0.563	9.008±1.935	7.865±1.698	39.00±1.629	3207.24±362.386
		TC	4.659±0.481	9.027±1.826	7.906±1.813	38.94±2.383	3170.85±417.265
		CC	4.470±0.320	8.580±2.331	7.894±2.215	39.11±1.987	3050.00±388.874
		F	1.924	0.63	0.052	0.167	2.884
		P	> 0.05	> 0.05	> 0.05	> 0.05	> 0.05
	rs4402960	GG	4.641±0.767	8.951±1.887	7.858±1.707	38.92±2.120	3202..32±366.476
		GT	4.685±0.700	9.080±1.985	7.881±1.832	39.11±1.448	3178.90±391.593
		TT	4.748±0.439	9.012±1.766	8.072±1.489	38.84±1.525	3200.18±421.705
		F	0.95	0.475	0.326	1.269	0.442
		P	> 0.05	> 0.05	> 0.05	> 0.05	> 0.05
	rs9939609	TT	4.660±0.547	8.942±1.870	7.817±1.714	38.95±1.986	3190.09±373.883
		TA	4.694±0.514	9.161±2.003	8.035±1.814	39.11±1.439	3200.88±395.678
		AA	4.762±0.419	9.487±1.434	8.433±1.926	39.00±1.283	3238.89±396.112
		F	0.595	1.61	2.149	0.635	0.202
		P	> 0.05	> 0.05	> 0.05	> 0.05	> 0.05
age < 30	rs1111875	TT	4.646±0.743	8.537±2.001	7.408±1.592	39.17±1.425	3184.54±361.284
		TC	4.613±0.465	8.422±1.810	7.464±1.580	39.01±2.434	3158.81±341.558
		CC	4.581±0.571	8.201±1.765	6.931±1.847	39.30±1.924	3220.13±440.571
		F	0.249	0.581	1.735	0.577	0.578
		P	> 0.05	> 0.05	> 0.05	> 0.05	> 0.05
	rs5015480	TT	4.645±0.685	8.564±1.975	7.448±1.577	39.16±1.359	3186.97±356.763
		TC	4.602±0.536	8.269±1.721	7.275±1.727	38.96±2.857	3163.62±369.155
		CC	4.464±0.280	7.916±2.002	6.984±1.304	39.92±2.021	3069.17±391.418
		F	0.61	1.577	0.899	1.63	0.76
		P	> 0.05	> 0.05	> 0.05	> 0.05	> 0.05
	rs4402960	GG	4.602±0.406	8.424±1.808	7.320±1.520	38.95±2.235	3176.49±347.913
		GT	4.646±0.909	8.534±2.082	7.496±1.787	39.36±1.314	3173.35±379.051
		TT	4.792±0.476	8.464±1.859	7.393±1.314	39.26±1.259	3222.59±373.781
		F	1.101	0.169	0.6097	2.802	2.223
		P	> 0.05	> 0.05	> 0.05	> 0.05	> 0.05
	rs9939609	TT	4.618±0.667	8.422±1.896	7.330±1.612	39.07±1.995	3170.85±352.336
		TA	4.648±0.564	8.567±1.983	7.558±1.613	39.25±1.597	3188.89±387.138
		AA	4.826±0.333	9.035±1.742	7.650±1.659	39.56±1.509	3320.00±357.211
		F	0.524	0.591	0.908	0.627	0.822
		P	> 0.05	> 0.05	> 0.05	> 0.05	> 0.05
age ≥ 30	rs5015480	TT	4.715±0.412	9.430±1.801	8.261±1.716	38.85±1.844	3226.88±367.183
		TC	4.714±0.414	9.767±1.614	8.522±1.685	38.92±1.777	3178.31±462.987
		CC	4.472±0.364	9.193±2.520	8.734±2.581	38.47±1.767	3034.67±399.873
		F	2.128	1.875	1.381	0.431	2.225
		P	> 0.05	> 0.05	> 0.05	> 0.05	> 0.05
	rs4402960	GG	4.700±0.413	9.458±1.825	8.368±1.722	38.90±2.005	3227.53±382.648
		GT	4.722±0.415	9.597±1.742	8.247±1.804	38.85±1.530	3184.39±404.552
		TT	4.701±0.400	9.585±1.495	8.780±1.342	38.43±1.665	3178.57±469.197
		F	0.158	0.364	1.023	0.866	0.764
		P	> 0.05	> 0.05	> 0.05	> 0.05	> 0.05
	rs9939609	TT	4.700±0.398	9.432±1.769	8.274±1.684	38.84±1.973	3208.49±392.956
		TA	4.741±0.455	9.766±1.844	8.516±1.884	38.96±1.241	3213.64±405.948
		AA	4.699±0.502	9.889±1.035	9.129±1.962	38.44±0.726	3157.78±437.058
		F	0.409	1.633	1.723	0.441	0.083
		P	> 0.05	> 0.05	> 0.05	> 0.05	> 0.05
pre-BMI < 18.5	rs4402960	GG	4.498±0.394	8.421±1.803	7.599±1.620	38.75±3.437	3114.44±342.327
		GT	4.551±0.572	8.590±1.893	7.494±1.685	39.34±1.366	3066.30±349.036
		TT	4.644±0.424	8.626±1.791	7.769±1.170	39.88±1.126	3125.00±286.057
		F	0.431	0.165	0.135	1.369	0.414
		P	> 0.05	> 0.05	> 0.05	> 0.05	> 0.05
	rs9939609	TT	4.512±0.424	8.496±1.795	7.537±1.581	38.99±2.786	3082.12±354.285
		TA	4.604±0.699	8.495±2.025	7.600±1.832	39.41±1.743	3136.90±284.079
		AA	4.54	10.42	9.15	40	3300
		F	0.414	0.544	0.497	0.367	0.486
		P	> 0.05	> 0.05	> 0.05	> 0.05	> 0.05
18.5≤ pre-BMI < 24	rs1111875	TT	4.667±0.655	8.851±1.909	7.800±1.724	38.97±1.884	3215.19±366.334
		TC	4.649±0.369	9.160±1.840	7.990±1.739	39.03±1.505	3161.60±402.034
		CC	4.646±0.451	8.813±1.892	7.780±1.893	38.92±1.736	3135.90±328.512
		F	0.098	2.176	1.019	0.162	2.114
		P	> 0.05	> 0.05	> 0.05	> 0.05	> 0.05
	rs5015480	TT	4.669±0.594	8.684±2.473	7.892±1.731	38.97±1.745	3209.00±365.629
		TC	4.644±0.400	8.936±1.738	7.804±1.728	39.02±1.675	3148.25±413.739
		CC	4.508±0.345	8.813±1.892	8.125±2.263	39.17±2.036	3038.89±308.390
		F	0.763	0.259	0.329	0.142	3.199
		P	> 0.05	> 0.05	> 0.05	> 0.05	< 0.05
	rs4402960	GG	4.646±0.392	8.914±1.828	7.830±1.701	38.97±1.932	3200.44±367.513
		GT	4.663±0.740	9.057±1.970	7.900±1.835	39.06±1.384	3171.20±389.169
		TT	4.768±0.435	9.074±1.933	8.160±1.551	38.77±1.564	3177.95±430.558
		F	0.768	0.464	0.552	0.557	0.483
		P	> 0.05	> 0.05	> 0.05	> 0.05	> 0.05
	rs9939609	TT	4.660±0.586	8.954±1.916	7.842±1.770	38.93±1.850	3192.79±372.337
		TA	4.648±0.401	9.021±1.823	7.960±1.633	39.17±1.321	3170.06±395.492
		AA	4.705±0.290	9.138±1.422	8.075±2.023	38.93±1.385	3247.86±437.795
		F	0.08	0.124	0.346	1.257	0.401
		P	> 0.05	> 0.05	> 0.05	> 0.05	> 0.05
pre-BMI ≥ 24	rs1111875	TT	4.929±0.510	9.669±2.013	8.152±1.770	38.92±1.273	3342.11±322.764
		TC	4.885±0.421	9.781±1.934	8.390±1.647	39.02±1.448	3291.06±412.177
		CC	4.688±0.687	9.644±2.131	8.247±2.531	38.31±1.740	3445.00±502.620
		F	1.409	0.054	0.243	1.598	1.025
		P	> 0.05	> 0.05	> 0.05	> 0.05	> 0.05
	rs4402960	GG	4.821±0.464	9.603±2.068	8.206±1.780	38.89±1.109	3296.13±365.877
		GT	5.033±0.552	10.037±1.929	8.398±1.947	39.00±1.830	3395.74±389.027
		TT	4.76±0.513	9.105±1.009	7.999±1.616	38.13±1.246	3383.75±485.767
		F	2.806	1.049	0.234	1.337	1.101
		P	> 0.05	> 0.05	> 0.05	> 0.05	> 0.05
aA p-value<0.05 indicates statistical significance.
