# Supplementary material for: Association between genetic polymorphisms and gestational diabetes mellitus susceptibility in a Chinese population
Source: Front Endocrinol (Lausanne). 2024 Nov 26;15:1397423. doi: 10.3389/fendo.2024.1397423 (PMC11628248; doi:10.3389/fendo.2024.1397423)
Supplement: Supplementary file 6 [file Table3.xlsx]

## Sheet: Sheet2
Supplementary table 3. Characteristics of each study included in the rs11705701 meta-analysis
SNP							Allele distribution				Genotype distribution
rs11705701							Cases (n)		Controls(n)		Cases (n)			Controls (n)
	Athor	Year	Ethnicity	Type	Cases (n)	Controls(n)	G	A	G	A	GG	GA	AA	GG	GA	AA	HWE
	Tarnowski et al.	2018	Caucasian	GDM	204	207	237	171	233	181	70	97	37	69	95	43	YES
	HAN et al.	2016	Asian	Pre-DM	471	575	698	224	910	224	268	162	31	360	190	17	YES
	HAN et al.	2016	Asian	T2DM	490	575	722	200	910	224	280	162	19	360	190	17	YES
	Chistiakov et al.	2012	Caucasian	T2DM	1333	1434	1518	1148	1784	1084	436	646	251	552	680	202	YES
n number, Pre-DM prediabetes mellitus, T2DM type 2 diabetes mellitus, GDM gestational diabetes mellitus, HWE Hardy–Weinberg equilibrium.
